# Supplementary material for: Knowledge, attitude, and practice of pharmacy professionals on generic medicines in Eastern Ethiopia: A cross-sectional study
Source: PLoS One. 2020 Jul 13;15(7):e0235205. doi: 10.1371/journal.pone.0235205 (PMC7357759; doi:10.1371/journal.pone.0235205)
Supplement: S1 Dataset — (ZIP) [file pone.0235205.s002.zip]

Archive with 1 entries (1 files):
- community pharmacy.sav
